# Supplementary material for: Closing oil palm yield gaps among Indonesian smallholders through industry schemes, pruning, weeding and improved seeds
Source: R Soc Open Sci. 2016 Aug 31;3(8):160292. doi: 10.1098/rsos.160292 (PMC5108955; doi:10.1098/rsos.160292)
Supplement: Table S1. Raw data [file rsos160292supp1.xlsx]

## Sheet: variables
Variables	Type of data	Numerical coding for categorical variables	Details
id.plot			Identification number of smallholder plot
id.sh			Identification number of smallholder household
village			Village
regency			Regency
land.area_ha	Continuous		Area of oil palm smallholding (ha)
age_y	Continuous		Age of oil palm smallholding (no. years)
yield_kg/ha	Continuous		Annual yield of fresh fruit bunch from oil palm smallholding (kg ha-1)
manage1	Nominal		Management of oil palm smallholding:
		0	independent - Smallholdings are managed without the support of an oil palm company
		1	scheme - Smallholdings are managed with the support of an oil palm company
manage2	Nominal		Management of oil palm smallholder household:
		0	I - oil palm smallholder owns only independent smallholdings
		1	s - oil palm smallholder owns only scheme smallholdings
		0	i-s - oil palm smallholder owns both independent and scheme smallholdings
seed	Ordinal		Seedling quality of oil palm used in smallholding:
		0	low - low quality seedlings used
		0	medium - medium quality seedlings used
		1	high - high quality seedlings used
		0	mixed - mixture of different quality of seedlings
palm.density	Continuous		No. of palms planted in one hectare of smallholding. NB: In cases where smallholdings were for example 0.25 ha in size, we converted the no. of palms planted as x/0.25 to obtain a per ha value.
nitrogen_kg/ha/y	Continuous		Annual usage of nitrogen fertilizer per ha (kg ha-1 yr-1)
soil	Nominal		Type of soil oil palm smallholding located on
		0	mineral - mineral soil
		1	swamp - peat soil or waterlogged soil
		0	mixed - mixture of both soil types
herbicide	Continuous		No. litre of herbicides used per ha. Herbicide considered here commonly used against grasses (paraquat and Gramaxone) (l ha-1)
d.mill	Continuous		Distance of smallholding to nearest available oil palm mill (km)
d.road	Continuous		Distance of smallholding to nearest main tarred road (km)
tenure	Ordinal		Type of land tenure security:
		0	minimum - smallholding has no land titles and there is only a verbal agreement to the land, or the land is protected by customary laws
		0	moderate - smallholding where land titles such as SKT, SKGR, Sopradik, Segel, and SPH are available
		1	maximum - smallholding where land titles like BPN land certificate are available or in the process of obtaining
harvest	Ordinal		Harvesting rotation per month:
		0	not harvested
		1	once - harvested once a month
		2	twice - harvested at 15-day interval
pruning	Continuous		Frequency of pruning of palm fronds for oil palm smallholding expressed as number of times per year. Pruning is an important agronomic activity for the maintenance of available space for pollinators to visit the fresh fruit bunch:
			harvestonce - pruning conducted at every harvest
weeding	Continuous		Frequency of weeding oil palm smallholding expressed as number of times per year. Weeding can be conducted either manually or using herbicides. Weeding the surroundings of the oil palm tree is important to remove any grasses and for the harvester to collect any loose fruits:
FFB.price	Continuous		Price of fresh fruit bunch (IDR kg-1)

## Sheet: Table S1 Raw data
id.plot	id.sh	village	regency	land.area_ha	age_y	yield_kg/ha	manage1	manage2	seed	palm.density	soil	nitrogen_kg/ha/y	herbicide	d.mill	d.road	tenure	harvest	pruning	weeding	FFB.price	one	harvest	pruning	weeding
416	250	A	pasamanbarat	0.25	7	14400	0	0	0	160	0	92	0	10	0	1	2	1	2	1000	1	twice	yearonce	sixmonthsonce
417	251	A	pasamanbarat	1	7	12000	0	0	0	120	0	92	1	10	0.1	0	2	1	3	1200	1	twice	harvestonce	fourmonthsonce
418	251	A	pasamanbarat	0.5	4	7200	0	0	0	120	1	92	0	10	0.2	0	1	1	3	1200	1	once	harvestonce	fourmonthsonce
419	251	A	pasamanbarat	0.5	4	7200	0	0	0	120	0	92	0	10	0.1	0	1	1	3	1200	1	once	harvestonce	fourmonthsonce
420	252	A	pasamanbarat	3	10	12000	0	0	0	126	0	115.92	0	10	0	1	2	2	4	1380	1	twice	sixmonthsonce	threemonthsonce
421	253	A	pasamanbarat	0.5	5	7200	0	0	0	20	0	92	0	10	0.05	0	2	1	2	1100	1	twice	harvestonce	everyvisit
422	253	A	pasamanbarat	0.5	7	14400	0	0	0	100	1	0	0	10	0.015	0	2	1	2	1100	1	twice	harvestonce	everyvisit
423	253	A	pasamanbarat	1.5	3	4800	0	0	0	134	0	0	0	10	1	0	2	1	2	1100	1	twice	harvestonce	everyvisit
424	254	A	pasamanbarat	2	16	24000	0	0	1	125	0	138	2.5	10	0.1	1	2	2	4	1025	1	twice	sixmonthsonce	threemonthsonce
426	256	A	pasamanbarat	2	10	7296	0	0	0	120	0	460	0	10	1.5	0	2	2	1	1200	1	twice	sixmonthsonce	yearonce
427	257	A	pasamanbarat	1	8	28800	0	0	0	125	0	276	1	10	0.2	0	2	2	0	1200	1	twice	sixmonthsonce	never
429	258	A	pasamanbarat	1.5	7.5	7992	0	0	1	115	0	414	1	10	1	0	2	2	2	1280	1	twice	sixmonthsonce	sixmonthsonce
430	259	A	pasamanbarat	1.5	7	7992	0	0	0	120	0	0	0.67	10	0.5	0	2	1	2	1200	1	twice	harvestonce	sixmonthsonce
431	259	A	pasamanbarat	0.5	1	15633	0	0	1	250	0	0	1	10	0.5	0	0	0	4	TBM	1	none	none	threemonthsonce
432	260	A	pasamanbarat	2	12	18000	0	0	0	125	0	230	0	10	0	0	2	4	4	1250	1	twice	threemonthsonce	threemonthsonce
433	261	A	pasamanbarat	0.5	6	12000	0	0	1	140	0	46	0	10	0.1	0	2	1	12	1200	1	twice	harvestonce	monthly
434	262	A	pasamanbarat	1	7	24000	0	0	1	150	0	46	2.5	10	0	0	2	2	3	1250	1	twice	sixmonthsonce	fourmonthsonce
435	263	A	pasamanbarat	1	12	12000	0	0	0	120	0	552	1.3	10	0	0	1	2	2	1250	1	once	NA	sixmonthsonce
436	263	A	pasamanbarat	0.5	5	16800	0	0	0	120	0	0	2.6	10	1	0	1	2	2	1250	1	once	NA	sixmonthsonce
437	263	A	pasamanbarat	0.5	5	16800	0	0	0	120	0	0	2.6	10	1	0	1	2	2	1250	1	once	NA	sixmonthsonce
438	264	B	pasamanbarat	1	9	18000	0	0	1	140	0	0	0	4	0.3	1	2	4	4	1170	1	twice	threemonthsonce	threemonthsonce
439	265	B	pasamanbarat	1	10	12000	0	0	1	134	0	0	2	4	0	1	2	1	2	1150	1	twice	harvestonce	sixmonthsonce
440	266	B	pasamanbarat	1	13	18000	0	0	0	158	0	92	0	4	0.05	1	2	1	4	1300	1	twice	harvestonce	threemonthsonce
441	267	B	pasamanbarat	1	4	3600	0	0	1	140	0	46	3	4	0	1	2	1	4	1190	1	twice	harvestonce	threemonthsonce
442	267	B	pasamanbarat	1	10	8400	0	0	1	140	0	46	3	4	0.06	1	2	1	4	1190	1	twice	harvestonce	threemonthsonce
443	268	B	pasamanbarat	1.5	12	32256	0	0	1	175	0	0	2	4	0	1	2	12	4	1240	1	twice	monthly	threemonthsonce
444	269	B	pasamanbarat	1	10	12000	0	0	1	140	0	207	1	4	0	1	1	2	0	1200	1	once	sixmonthsonce	never
445	270	B	pasamanbarat	0.25	5	3204	0	0	1	360	0	184	2	4	1	0	1	1	2	1200	1	once	harvestonce	everyvisit
447	271	B	pasamanbarat	1	10	12000	0	0	1	140	0	276	2.5	4	0.2	1	2	1	0	1200	1	twice	harvestonce	never
448	272	B	pasamanbarat	0.25	15	14400	0	0	1	120	0	220.8	1	4	0	1	2	1	0	1150	1	twice	yearonce	never
449	273	B	pasamanbarat	1	15	9600	0	0	1	125	0	92	2	4	1	1	2	1	0	1300	1	twice	harvestonce	never
450	274	B	pasamanbarat	0.5	8	9600	0	0	0	90	0	0	0	4	2	1	2	1	12	1100	1	twice	harvestonce	monthly
451	275	B	pasamanbarat	1	7.5	10800	0	0	0	120	0	0	1	4	1	1	2	2	2	1200	1	twice	sixmonthsonce	sixmonthsonce
452	276	B	pasamanbarat	2	10	19200	0	0	1	125	0	228	0	4	1	1	2	2	2	1200	1	twice	sixmonthsonce	sixmonthsonce
453	277	B	pasamanbarat	1	10	24000	0	0	0	125	0	276	3	4	0.3	1	2	2	2	1100	1	twice	sixmonthsonce	sixmonthsonce
454	277	B	pasamanbarat	1	5	7200	0	0	0	125	1	276	2	4	0.3	0	2	2	2	1100	1	twice	sixmonthsonce	sixmonthsonce
455	278	B	pasamanbarat	2	12	12000	0	0	0	120	0	0	2	4	0.5	1	2	4	4	1200	1	twice	threemonthsonce	threemonthsonce
456	279	B	pasamanbarat	1	3	10800	0	0	0	150	0	69	2.5	4	0.3	1	2	0	2	1130	1	twice	never	everyharvest
457	280	B	pasamanbarat	1	7	12000	0	0	0	110	0	92	3.5	4	3	1	2	4	0	1000	1	twice	threemonthsonce	never
458	281	B	pasamanbarat	0.25	5	14400	0	0	0	120	0	368	0	4	0	1	2	1	0	1250	1	twice	yearonce	never
459	282	B	pasamanbarat	1	8	18000	0	0	0	140	0	138	2	4	0.5	1	2	4	0	950	1	twice	threemonthsonce	past
460	283	B	pasamanbarat	0.5	10	19200	0	0	0	140	0	0	2	4	0.3	1	2	1	2	965	1	twice	harvestonce	sixmonthsonce
461	284	B	pasamanbarat	1	6	9600	0	0	0	90	0	184	2.23	4	0.02	1	2	1	2	1275	1	twice	harvestonce	sixmonthsonce
462	285	B	pasamanbarat	1	3	4200	0	0	0	130	0	92	5	4	0.4	1	2	3	0	1200	1	twice	few	never
463	286	B	pasamanbarat	1	3	6816	0	0	0	70	0	138	4	4	0.22	1	2	1	0	1170	1	twice	harvestonce	never
464	287	B	pasamanbarat	1	3.5	6480	0	0	0	132	0	368	4	4	0.2	1	2	4	0	1120	1	twice	threemonthsonce	never
465	288	B	pasamanbarat	1	0.3333	15633	0	0	0	132	1	0	1.5	4	0.1	1	0	0	3	TBM	1	none	none	fourmonthsonce
467	289	B	pasamanbarat	1	6	12000	0	0	0	115	0	92	2	4	0.2	1	2	2	2	1175	1	twice	sixmonthsonce	sixmonthsonce
468	290	B	pasamanbarat	0.5	14	14400	0	0	1	140	0	184	0	4	0.3	1	2	1	12	1015	1	twice	harvestonce	monthly
469	291	B	pasamanbarat	1	10	12000	0	0	1	125	0	138	0	4	0	1	2	1	2	1200	1	twice	yearonce	sixmonthsonce
470	292	B	pasamanbarat	2	9	14400	0	0	0	130	0	207	2.5	4	0	1	2	4	0	1200	1	twice	threemonthsonce	past
471	293	B	pasamanbarat	1	4	9600	0	0	0	120	0	138	5	4	0	0	2	1	3	1200	1	twice	harvestonce	fourmonthsonce
472	294	B	pasamanbarat	1	13	19200	0	0	0	138	0	207	0	4	0.2	1	2	2	2	1200	1	twice	sixmonthsonce	sixmonthsonce
473	295	C	muba	2	14	19200	1	1	1	150	0	184	2.5	7	0.1	1	2	2	2	1400	1	twice	sixmonthsonce	sixmonthsonce
474	296	C	muba	2	20	21000	1	1	1	130	0	138	5	7	0.1	1	2	2	0	1100	1	twice	sixmonthsonce	never
475	297	C	muba	2	2	15633	0	0	1	125	0	60	5	7	0	1	0	0	2	TBM	1	none	none	sixmonthsonce
476	298	C	muba	0.25	4	4800	0	0	1	160	0	552	2	7	0	1	2	2	2	900	1	twice	sixmonthsonce	sixmonthsonce
477	298	C	muba	2	18	21000	1	1	1	125	0	276	2	7	0	1	2	2	2	1100	1	twice	sixmonthsonce	sixmonthsonce
478	299	C	muba	2	7	24000	0	0	1	130	0	276	5	7	0	1	2	2	2	1200	1	twice	sixmonthsonce	sixmonthsonce
479	300	C	muba	2	18	18000	1	1	1	130	0	276	3	7	0	1	2	2	2	1060	1	twice	sixmonthsonce	sixmonthsonce
480	301	C	muba	2	1	15633	0	0	0	200	0	134	0	7	0	1	0	0	0	TBM	1	none	none	none
481	301	C	muba	2	1	15633	0	0	0	100	0	134	2.23	7	0	1	0	0	0	TBM	1	none	none	none
482	301	C	muba	2	10	12000	0	0	0	150	0	414	2.23	7	0	1	2	2	2	1200	1	twice	NA	NA
483	301	C	muba	2	8	21000	1	1	1	150	0	0	2.23	7	0.17	1	2	2	2	1400	1	twice	NA	NA
484	302	C	muba	1	0	15633	0	0	1	60	0	0	5	7	1	0	0	0	0	TBM	1	none	none	none
485	303	C	muba	2	8	15000	0	0	1	150	0	161	1	7	0.5	1	2	2	2	1000	1	twice	sixmonthsonce	sixmonthsonce
486	303	C	muba	2	14	18000	1	1	1	128	0	241.5	1	7	0	1	2	2	2	1300	1	twice	sixmonthsonce	sixmonthsonce
487	304	C	muba	2	4	4200	0	0	1	128	0	69	1.5	7	0.2	1	2	0	4	1100	1	twice	none	threemonthsonce
488	304	C	muba	2	14	15000	1	1	1	128	0	138	1.5	7	0	1	2	2	4	1300	1	twice	sixmonthsonce	threemonthsonce
489	305	C	muba	2	14	16800	1	1	1	128	0	61.18	0.25	7	0.5	1	2	2	1	1400	1	twice	sixmonthsonce	infrequent
490	306	C	muba	2	17	18000	1	1	1	125	0	0	1	7	0.05	1	2	2	1	1300	1	twice	sixmonthsonce	infrequent
491	307	C	muba	2	16	18000	1	1	1	125	0	161	0	7	0	1	2	2	2	1200	1	twice	sixmonthsonce	sixmonthsonce
492	307	C	muba	2	14	18000	1	1	1	125	0	161	0	7	0	1	2	2	2	1200	1	twice	sixmonthsonce	sixmonthsonce
493	307	C	muba	2	13	18000	1	1	1	125	0	161	0	7	0	1	2	2	2	1200	1	twice	sixmonthsonce	sixmonthsonce
494	308	C	muba	2	5	600	0	0	1	125	0	46	0	7	0.02	1	1	0	2	1000	1	once	none	timedependent
495	308	C	muba	2	13	21000	1	1	1	130	0	138	0	7	0	1	2	0	2	1000	1	twice	timedependent	timedependent
496	309	C	muba	2	4	3000	0	0	1	130	0	34.5	0	7	0.1	1	1	1	2	1000	1	once	harvestonce	sixmonthsonce
497	310	C	muba	2	14	24000	1	1	1	130	0	138	0	7	0	1	2	2	2	1200	1	twice	sixmonthsonce	sixmonthsonce
498	311	C	muba	2	14	21000	1	1	1	130	0	0	0	7	0	1	2	2	2	1200	1	twice	sixmonthsonce	sixmonthsonce
499	312	C	muba	2	14	24000	1	1	1	140	0	161	1	7	0	1	2	2	2	1300	1	twice	sixmonthsonce	sixmonthsonce
500	312	C	muba	2	6	12000	0	0	1	140	0	138	2.5	7	0	1	2	2	3	1100	1	twice	sixmonthsonce	fourmonthsonce
501	312	C	muba	3	1	15633	0	0	1	140	0	61.3333	0	7	0	1	0	0	0	TBM	1	none	none	never
502	313	C	muba	0.75	3	6408	0	0	0	173.333	0	122.667	1.33	7	0	1	2	0	1	1000	1	twice	never	yearonce
503	314	C	muba	2	11	18000	0	0	0	150	0	115	1	7	0	0	2	2	2	1250	1	twice	sixmonthsonce	sixmonthsonce
504	314	C	muba	2	14	20400	1	1	1	135	0	115	0.5	7	0	1	2	2	2	1300	1	twice	sixmonthsonce	sixmonthsonce
505	314	C	muba	2	14	21600	1	1	1	130	0	115	0.5	7	0	1	2	2	2	1300	1	twice	sixmonthsonce	sixmonthsonce
506	315	C	muba	0.75	4	9600	0	0	1	186.667	0	736	5.33	7	0	1	2	2	2	1000	1	twice	sixmonthsonce	sixmonthsonce
507	315	C	muba	0.75	5	19200	0	0	1	140	0	736	5.33	7	0	1	2	2	2	1000	1	twice	sixmonthsonce	sixmonthsonce
508	315	C	muba	2	14	18000	1	1	1	128	0	276	2	7	0	1	2	2	2	1300	1	twice	sixmonthsonce	sixmonthsonce
509	316	C	muba	2	6.5	13200	0	0	0	100	0	276	4	7	0	1	2	3	2	1200	1	twice	few	sixmonthsonce
510	316	C	muba	2	16	24000	1	1	1	140	0	276	4	7	0	1	2	1	2	1300	1	twice	yearonce	sixmonthsonce
511	317	C	muba	0.75	5	16008	0	0	1	130	0	96	5	7	0	1	2	2	0	900	1	twice	sixmonthsonce	never
512	318	C	muba	1.5	4	16008	0	0	1	133.333	0	46	6.67	7	1	1	2	0	0	800	1	twice	never	never
513	319	C	muba	0.75	3	6408	0	0	0	154.667	0	61.3333	4.67	7	0.3	1	2	2	0	800	1	twice	sixmonthsonce	never
514	320	C	muba	0.75	5	2664	0	0	1	173.333	0	10	2	7	1	0	1	4	0	1200	1	once	threemonthsonce	never
515	321	C	muba	0.75	3	16008	0	0	1	166.667	0	40.6667	4	7	0	1	2	0	0	1000	1	twice	never	never
516	321	C	muba	0.75	3	7992	0	0	1	166.667	0	40.6667	4	7	0	1	2	0	0	1000	1	twice	never	never
517	322	D	muba	2	15	24000	1	1	1	132	0	138	0	7	0	1	2	2	4	1400	1	twice	sixmonthsonce	threemonthsonce
518	322	D	muba	10	4	4800	0	0	1	130	0	276	3	7	0	1	2	2	4	1000	1	twice	sixmonthsonce	threemonthsonce
519	323	D	muba	2	2	15633	0	0	0	135	0	103.5	1.25	7	0	1	0	0	4	TBM	1	none	none	threemonthsonce
520	323	D	muba	1	4	12000	0	0	0	112	0	138	2	7	0	1	2	2	4	1050	1	twice	sixmonthsonce	threemonthsonce
521	323	D	muba	2	15	24000	1	1	1	123	0	138	1.25	7	0	1	2	2	3	1479	1	twice	sixmonthsonce	fourmonthsonce
522	324	D	muba	2	7	24000	0	0	1	134	0	161	2	7	0	1	2	2	2	1100	1	twice	sixmonthsonce	sixmonthsonce
523	325	D	muba	2	15	24000	1	1	1	130	0	138	0	7	0	1	2	2	4	1400	1	twice	sixmonthsonce	threemonthsonce
524	325	D	muba	2	15	24000	1	1	1	130	0	138	0	7	0	1	2	4	4	1400	1	twice	threemonthsonce	threemonthsonce
525	326	D	muba	2	6	18000	0	0	0	140	0	69	2	7	0	1	2	2	2	1100	1	twice	sixmonthsonce	sixmonthsonce
526	327	D	muba	2	13	18000	1	1	1	125	0	134	2.5	7	0	1	2	2	3	1300	1	twice	sixmonthsonce	fourmonthsonce
527	328	D	muba	3	3	7992	0	0	1	125	0	0	3.33	7	0	1	2	0	2	1000	1	twice	none	sixmonthsonce
528	328	D	muba	2	14	21000	1	1	1	125	0	0	1.5	7	0	1	2	2	2	1400	1	twice	sixmonthsonce	sixmonthsonce
529	328	D	muba	2	14	21000	1	1	1	125	0	0	1.5	7	0	1	2	2	2	1400	1	twice	sixmonthsonce	sixmonthsonce
530	328	D	muba	2	14	21000	1	1	1	125	0	0	1.5	7	0	1	2	2	2	1400	1	twice	sixmonthsonce	sixmonthsonce
531	328	D	muba	2	14	21000	1	1	1	125	0	0	1.5	7	0	1	2	2	2	1400	1	twice	sixmonthsonce	sixmonthsonce
532	328	D	muba	2	14	21000	1	1	1	125	0	0	1.5	7	0	1	2	2	2	1400	1	twice	sixmonthsonce	sixmonthsonce
533	329	D	muba	2	7	12000	0	0	1	150	0	37.5	2.5	7	0	1	2	2	0	1000	1	twice	sixmonthsonce	never
534	329	D	muba	2	14	15000	1	1	1	125	0	138	2.5	7	0	1	2	2	0	1200	1	twice	sixmonthsonce	never
535	330	D	muba	2	4	6000	0	0	1	125	0	0	1.25	7	0	1	2	1	4	1270	1	twice	yearonce	threemonthsonce
536	330	D	muba	2	4	6000	0	0	1	125	0	0	1.25	7	0	1	2	1	4	1270	1	twice	yearonce	threemonthsonce
537	330	D	muba	2	14	25992	1	1	1	125	0	0	0.75	7	0	1	2	1	0	1780	1	twice	yearonce	never
538	330	D	muba	2	14	25992	1	1	1	125	0	0	0.75	7	0	1	2	1	0	1780	1	twice	yearonce	never
539	330	D	muba	2	14	25992	1	1	1	125	0	0	0.75	7	0	1	2	1	0	1780	1	twice	yearonce	never
540	330	D	muba	2	16	25992	0	0	1	125	0	0	0.75	7	0	1	2	1	0	1780	1	twice	yearonce	never
541	331	D	muba	2.5	4	4320	0	0	1	130	0	39	2.5	7	0	1	2	0	2	1200	1	twice	none	sixmonthsonce
542	331	D	muba	2	14	24000	1	1	1	122.5	0	112.7	1.25	7	0	1	2	2	0	1400	1	twice	sixmonthsonce	never
543	331	D	muba	2	14	24000	1	1	1	123	0	113.16	1.25	7	0	1	2	2	0	1400	1	twice	sixmonthsonce	never
544	331	D	muba	2	14	24000	1	1	1	122.5	0	112.7	1.25	7	0	1	2	2	0	1400	1	twice	sixmonthsonce	never
545	331	D	muba	2	14	24000	1	1	1	122.5	0	112.7	1.25	7	0	1	2	2	0	1400	1	twice	sixmonthsonce	never
546	331	D	muba	2	14	24000	1	1	1	122.5	0	112.7	1.25	7	0	1	2	2	0	1400	1	twice	sixmonthsonce	never
547	331	D	muba	2	14	24000	1	1	1	122.5	0	112.7	1.25	7	0	1	2	2	0	1400	1	twice	sixmonthsonce	never
548	331	D	muba	2	16	24000	1	1	1	122.5	0	112.7	1.25	7	0	1	2	2	0	1400	1	twice	sixmonthsonce	never
549	331	D	muba	2	10	24000	1	1	1	122.5	0	112.7	1.25	7	0	1	2	2	0	1400	1	twice	sixmonthsonce	never
550	332	D	muba	2	4	7200	0	0	0	130	0	69	4	7	0	1	2	2	2	1100	1	twice	sixmonthsonce	sixmonthsonce
551	332	D	muba	2	15	24000	1	1	1	130	0	138	2	7	0	1	2	2	2	1400	1	twice	sixmonthsonce	sixmonthsonce
552	333	D	muba	2	4	12000	0	0	1	110	0	69	3	7	0	1	2	2	2	800	1	twice	sixmonthsonce	sixmonthsonce
553	333	D	muba	2	15	21600	1	1	1	125	0	138	0.125	7	0	1	2	1	2	1500	1	twice	yearonce	sixmonthsonce
554	333	D	muba	2	15	21600	1	1	1	125	0	138	0.125	7	0	1	2	1	2	1500	1	twice	yearonce	sixmonthsonce
555	334	D	muba	2	6	18000	0	0	1	140	0	69	2.5	7	0	1	2	2	2	900	1	twice	sixmonthsonce	sixmonthsonce
556	335	D	muba	2	15	24000	1	1	1	132	0	161	0.125	7	0	1	2	2	1	1400	1	twice	sixmonthsonce	yearonce
557	335	D	muba	2	15	24000	1	1	1	132	0	161	0.125	7	0	1	2	2	1	1400	1	twice	sixmonthsonce	yearonce
558	336	D	muba	2	9	18000	0	0	1	135	0	69	2.5	7	0	1	2	2	4	800	1	twice	sixmonthsonce	threemonthsonce
559	337	D	muba	2	7	9000	0	0	1	125	0	115	10	7	0	1	2	1	0	1050	1	twice	yearonce	never
560	337	D	muba	2	15	24000	1	1	1	125	0	115	10	7	0	1	2	2	0	1300	1	twice	sixmonthsonce	never
561	338	D	muba	2	14	20400	1	1	1	125	0	138	2.5	7	0	1	2	2	2	1400	1	twice	sixmonthsonce	sixmonthsonce
562	339	D	muba	1	4	2400	0	0	0	140	0	46	4	7	0.17	1	2	0	0	1050	1	twice	never	never
563	340	D	muba	2	15	20400	1	1	1	112	0	0	4	7	0	1	2	2	2	1400	1	twice	sixmonthsonce	sixmonthsonce
564	341	D	muba	2	15	24000	1	1	1	120	0	0	2.5	7	3	1	2	3	0	1500	1	twice	fourmonthsonce	never
565	342	D	muba	4	12	12000	0	0	1	125	0	172.5	3.5	7	0	1	2	1	1	1240	1	twice	yearonce	yearonce
566	342	D	muba	2	5	12000	0	0	1	180	0	0	3.5	7	0	1	2	1	1	1240	1	twice	yearonce	yearonce
567	342	D	muba	2	15	21000	1	1	1	128	0	0	3.5	7	0	1	2	1	1	1340	1	twice	yearonce	yearonce
568	343	D	muba	1	3	15633	0	0	1	130	0	0	0	7	0	0	0	0	2	TBM	1	none	none	sixmonthsonce
569	344	D	muba	0.125	10	28800	0	0	1	400	0	184	1	7	0	0	2	1	2	700	1	twice	harvestonce	sixmonthsonce
570	344	D	muba	2	15	15000	1	0	1	150	0	115	2.5	7	0	1	2	1	1	1320	1	twice	harvestonce	yearonce
571	345	D	muba	3	1	15633	0	0	0	120	0	30.6667	5	7	0	1	0	0	0	TBM	1	none	none	never
572	346	D	muba	0.25	8	24000	0	0	1	300	0	690	8	7	0	1	2	2	0	1100	1	twice	sixmonthsonce	never
573	347	D	muba	1	9	19200	0	0	1	140	0	138	2.5	7	0	1	2	2	1	800	1	twice	sixmonthsonce	yearonce
574	347	D	muba	2	15	24000	1	1	1	130	0	138	2	7	0	1	2	2	2	1400	1	twice	sixmonthsonce	sixmonthsonce
575	348	D	muba	0.75	1	15633	0	0	1	120	0	30.6667	0	7	0	1	0	0	12	TBM	1	none	none	monthly
576	349	D	muba	2	0.5	15633	0	0	0	130	0	23	4	7	0.05	0	0	0	0	TBM	1	none	none	never
577	350	D	muba	2	15	18000	1	1	1	122	0	115	2.5	7	0	1	2	2	0	1437	1	twice	sixmonthsonce	never
578	351	D	muba	3	1	15633	0	0	0	125	0	46	6.67	7	0	1	0	0	0	TBM	1	none	none	never
580	352	D	muba	2	19	14400	1	1	1	125	0	161	2.5	7	0	1	2	3	12	1666	1	twice	fourmonthsonce	frequent
581	353	D	muba	0.25	3	15633	0	0	0	240	0	0	0	7	0.1	1	0	0	1	TBM	1	none	none	yearonce
582	353	D	muba	2	15	18000	1	1	1	140	0	138	5	7	0	1	2	2	2	1300	1	twice	sixmonthsonce	sixmonthsonce
583	354	D	muba	2	3	15633	0	0	0	100	1	34.5	5	7	0	1	0	0	2	TBM	1	none	none	NA
584	355	D	muba	2	2	15633	0	0	0	125	1	172.5	10	7	0.15	1	0	0	0	TBM	1	none	never	none
585	355	D	muba	2	10	16500	0	0	1	125	0	172.5	10	7	0.15	1	2	3	1	1050	1	twice	fourmonthsonce	yearonce
586	356	E	muba	7	3	2736	0	0	0	150	0	65.7143	3	17	0	0	2	1	12	1000	1	twice	harvestonce	frequent
587	357	E	muba	4	4	1200	0	0	0	125	0	115	5	17	0.5	0	2	0	6	1000	1	twice	never	twomonthsonce
588	358	E	muba	2	3	15633	0	0	1	130	0	69	2.5	17	0	1	2	1	4	TBM	1	twice	harvestonce	threemonthsonce
589	359	E	muba	0.5	4	14400	0	0	0	140	0	322	4	17	0	0	2	2	0	1050	1	twice	sixmonthsonce	never
590	359	E	muba	2	2	15633	0	0	0	125	0	0	5	17	0	0	0	0	2	TBM	1	none	none	sixmonthsonce
591	360	E	muba	4	1	15633	0	0	0	134	0	134	0	17	0.5	1	0	0	0	TBM	1	none	none	none
592	361	E	muba	2	3.5	4200	0	0	0	121	0	207	2.5	17	0	1	2	3	4	1100	1	twice	fourmonthsonce	threemonthsonce
593	362	E	muba	0.5	2	15633	0	0	0	130	0	92	4	17	0	1	0	0	6	TBM	1	none	none	twomonthsonce
594	362	E	muba	2	10	18000	1	1	1	130	0	115	2	17	0	1	2	2	2	1300	1	twice	sixmonthsonce	timedependent
595	363	E	muba	1.5	2.5	15633	0	0	1	125	0	429.333	0	17	0	0	0	0	4	TBM	1	none	never	threemonthsonce
597	364	E	muba	0.25	3	7200	0	0	0	92	0	0	0.12	17	0	0	2	1	0	1050	1	twice	harvestonce	past
598	365	E	muba	2	6	12000	0	0	0	130	0	90	3	17	1	0	2	2	3	1000	1	twice	sixmonthsonce	fourmonthsonce
599	366	E	muba	2	0.41667	15633	0	0	0	125	0	0	5	17	0	0	0	0	1	TBM	1	none	none	onceever
600	370	F	muba	10	7	24000	0	0	1	125	0	225	4	17	0	1	2	2	2	1430	1	twice	sixmonthsonce	sixmonthsonce
601	371	F	muba	1	7	12000	0	0	1	136	0	184	5	12	0	1	2	4	0	1200	1	twice	threemonthsonce	never
602	372	F	muba	2	2	15633	0	0	1	130	0	37.5	4	12	0	1	0	0	2	TBM	1	none	none	sixmonthsonce
603	373	F	muba	2	4	4800	0	0	1	140	0	34.5	4	12	0	1	2	1	2	1140	1	twice	harvestonce	sixmonthsonce
604	374	F	muba	6	9	18000	0	0	1	130	0	62.5	4	12	0	1	2	2	1	1250	1	twice	fivemonthsonce	yearonce
605	375	F	muba	1	7	18000	0	0	1	125	0	91	4.5	12	0	1	2	4	2	1100	1	twice	threemonthsonce	sixmonthsonce
606	375	F	muba	1	7	18000	0	0	1	125	0	91	4.5	12	0.05	1	2	4	2	1100	1	twice	threemonthsonce	sixmonthsonce
607	376	F	muba	1.5	4	7992	0	0	0	133.333	0	122.667	6.67	12	0	1	2	12	2	1150	1	twice	monthly	sixmonthsonce
608	377	F	muba	1	8	19200	0	0	1	125	0	920	0	12	0	1	2	4	4	1175	1	twice	threemonthsonce	threemonthsonce
609	377	F	muba	2	7	14400	0	0	1	125	0	460	0	12	0	1	2	4	4	1175	1	twice	threemonthsonce	threemonthsonce
610	378	F	muba	1	8	21600	0	0	1	170	0	587	0	12	0	1	2	2	2	1100	1	twice	sixmonthsonce	sixmonthsonce
611	379	F	muba	1	7	7200	0	0	0	125	0	205.5	5	12	1	1	2	1	2	1170	1	twice	harvestonce	sixmonthsonce
